# Supplementary material for: Essential Oils Obtained from Sicilian Citrus reticulata Blanco By-Products: Antibacterial and Allelopathic Activity
Source: Plants (Basel). 2024 Dec 17;13(24):3527. doi: 10.3390/plants13243527 (PMC11678590; doi:10.3390/plants13243527)
Supplement: Supplementary file 1 [file plants-13-03527-s001.zip]

Archive with 1 entries (1 files):
- plants-3339447-supplementary.pdf
